# Supplementary material for: Genome-wide identification and functional analyses of microRNA signatures associated with cancer pain
Source: EMBO Mol Med. 2013 Oct 18;5(11):1740–58. doi: 10.1002/emmm.201302797 (PMC3840489; doi:10.1002/emmm.201302797)
Supplement: Supplementary file 3 [file emmm0005-1740-SD3.txt]

EMBO MolecularMedicine  PeerReview ProcessFile- EMM-2013-02797
 
 
© EMBO 1 
 
 
 
 
Genome-wideidentificationandfunctionalanalysesof
microRNAsignaturesassociatedwithcancerpain 
 
KiranKumarBali,DeepithaSelvaraj,VenktaP.Satagopam,JianningLu,ReinhardSchneiderand
RohiniKuner
 
Correspondingauthor:RohiniKuner, Institute ofPharmacology,Heidelberg University
 
 
 
 
Review timeline: Submissiondate: 23 March 2013
 EditorialDecision: 17 April2013
 Revisionreceived: 25 July 2013
 EditorialDecision: 14 August2013
 Revisionreceived: 22 August2013
 Accepted: 27 August2013
 
 
 
 
TransactionReport:
 
(Note:With the exception ofthe correction oftypographicalor spelling errors thatcould be a source ofambiguity,
letters and reports are not edited.The originalformatting oflettersand referee reportsmaynotbe reflected in this 
compilation.)
 
 
 
Editor: RobertoBuccione 
 
 
 
1stEditorialDecision 17 April2013
ThankyouforthesubmissionofyourmanuscripttoEMBO MolecularMedicine.Wehavenow 
heard back from thethreeReviewerswhom weasked to evaluateyourmanuscript. 
 
YouwillseethatallthreeReviewersaregenerallysupportiveofyouworkalthoughReviewer 1, in 
particular,expressessomeconcernsthatpreventusfrom considering publication atthistime. 
 
Reviewer1,whilegenerallyquitepositive,pointstoanumberofexperimentalissuesthatrequire
youraction.S/heisespecially concerned thatkey experimentslack sufficientcontrolsand that
imaging and statistical analysis need to be significantly improved. I will not dwell into much detail, 
asthe itemsare detailed,self-explanatory and welltaken.
 
Reviewer2hasafew concernsthatalsorequireyourattention.
 
Consideredalltheabove,whilepublicationofthepapercannotbeconsideredatthisstage,we
wouldbepleasedtoconsiderrevisedsubmission,withtheunderstandingthattheReviewers'
concernsmustbe fully addressed,with additional experimental data where appropriate and that 
acceptance ofthe manuscriptwillentaila second round ofreview. 
 
PleasenotethatitisEMBO MolecularMedicinepolicytoallow asingleroundofrevisiononlyand
that, therefore, acceptance or rejection of the manuscript will depend on the completeness of your 
responses included in the next,finalversion of the manuscript.
 
Asyouknow,EMBO MolecularMedicinehasa"scoopingprotection"policy,wherebysimilarEMBO MolecularMedicine  PeerReview ProcessFile- EMM-2013-02797
 
 
© EMBO 2 
findings thatare published by others during review orrevision arenotacriterion forrejection.
However,Idoaskyoutogetintouchwithusafterthreemonthsifyouhavenotcompletedyour
revision,to update us on the status.Please also contactus as soon as possible if similar work is
published elsewhere.
 
I look forward to seeing a revised form of your manuscriptas soon as possible.
 
***** Reviewer'scomments***** 
 
Referee#1(GeneralRemarks):
 
Thestudytouchesuponanextremelyimportantandphysiologicallyrelevanttopicofpain research,
specifically,molecularmechanisms underlying the elevation ofpain during cancerconditions.There 
could be myriad mechanismsunderlying pain/hyperalgesia due to the plethora ofcancerconditions
and activated pathways.Itisagreed thatmechanismsunderlying chronic pain undercancer
conditionsare a current,relevanttopic.In thisrespect,the authorscorrectly noted that"various
chronic diseasesare associated with unique signaturesofexpression ofmicroRNAs(miRNAs),
whichrevealdeepinsights into disease pathology". Selected model for cancer conditions - 
metastaticbone-cancerpain in mice - is indeed clinically relevant. Selected approaches are also 
appropriate.Altogether,Ihave no concern regarding rationale,approaches,and a majority of 
interpretations. However, this reviewer would like to see more controls (outlined below), micro-
fluorescentpictures thatillustrate whetheroligos and mimic miRNA migrate into spinalcord cells,
re-evaluation ofstatisticaldata and higherquality anatomical pictures. 
 
1.Abstract:"tumor-induced hypersensitivity is associated with a marked dysregulation of 56 
miRNAs".Irecommendwriting:"tumor-induced conditions....", because hypersensitivity was 
validated for6 miRNA,butnotallof56 miRNAs.
2.Why wasregulation ofmiRNA studied in sensory neurons?Rationaleon selection ofDRG over
spinalcord cells would be helpfulin the "introduction" section.
3.Whatdoes"remodeling"ofsensory neuronsmean?Thereareseveralpossibletypes(peripheral
sprouting,centralterminalsprouting and so on)forthis remodeling.This should be expanded and 
specified.
4.Page4:Hind paw isinnervated by L4-L6,butnotL3andL4ganglia.Otherwise,citationshould
beincluded.
5.Fig 1E.Letter"E"isnoton thecartoon.Probably,D isE;and D isunmarked PID-8 data.
6.Areinhibitoroligosand mimicmiRNAssynthesized from ribo-nucleotides?Thisisacritical
issue, since some believe that double-stranded DNA cannotmimic dsRNA.This pointneeds to be 
specified in the textorin the methodssection. 
7.ForFig 2B whatpercentageofDRG neuronshasup-taken oligos? I have counted 10-15% from 
provided picture(2B;bottom rightpanel).Aretheresomeotherimages?Presented imagesarenot
high quality (too blurry).Thepercentageofneuronsthathaveup-taken oligos should be reflected in 
the text. Importantly, what about spinal cord cells? Have they up-taken oligos? This has to be 
examined.
8.Fig 2D (Rightsidecolumns).Isstatisticonly p<0.05?Errorbars and mean difference looks more 
substantial.
9.Theauthorsstated:"Based on previousobservationsthatintrathecally-delivered fluorescence
probe-tagged short-oligonucleotidescan bedetected in theDRGsonly up to 24 hours(h)following 
injection". However,injection wasstopped atPID-9 and effectpersisted 5 moredays(Fig 3).Are
there explanations for this? 
10.Fig 3.Haveyou analyzed threshold (g)forwithdrawalto mechanicalstimuli?Threshold 
analysis/measurementismore reflectmechanicalallodynia, which is especially clinically relevant. 
11.ForFig 3 and 4:Two-wayANOVA mustbeused.Post-hoctesthasto beBonferroni.One-way
ANOVA isnotacceptableforthistypeofdata.
12.Fig 5E (Clcn3):Labeling quality forClcn3 isnotconvincing. Do you have control for auto-
fluorescence forsecondary antibodies?  
13.Fig 3,4,6E should contain graph forhypersensitivity,when only vehicleisinjected,and 
conventionalbone concern pain forFig 4.Thisisa very importantdata,since effectofgross 
mismatcholigosandmimicscannotbeevaluated.Thus,mismatcholigosandmimicscouldhave
statistically significanteffects by themselves,butnotcompare to corresponding experimentaloligos EMBO MolecularMedicine  PeerReview ProcessFile- EMM-2013-02797
 
 
© EMBO 3 
and mimics.
Overall,thisisexcellentwork.However,aboveoutlined additionalexperimentsand revisionsneed 
to be performed to substantially increase solidity of findings. Thus, there are ongoing, vigorous 
debateson whethersensory neuronalorspinalcord miRNAsismoreimportantforchronicpain 
conditions. 
 
 
 
Referee#2(CommentsonNovelty/ModelSystem): 
 
Thispaperincludeshighqualityandwellcontrolledapproachesforexamininggeneregulationin
micewithcancerpain.Theresultsarenovelsincethishasnotbeendonewiththistumormodel,and
the studies ofClcn3 gene is particulalrly nove and exciting because ofthe potentialrole in 
modulatingneuronalexcitabilityinnociceptors.Themedicalimpactispotentiallyhighsince
identifying changes in gene expressionthat contribute to cancer pain may lead to noveltreatment
approaches.The modelofcancerpain isadequate and hasbeen used in severalearlierstudiesof
pharacologicaland electrophysiologicalstudiesofcancerpain. 
 
Referee#2(GeneralRemarks):
 
Thisisawellwrittenandinteresting paper with nove and important findings. Identifying genes 
thatare dysregulated and correlate with the development of cancer pain is new and can potentially 
lead to new targets fro treating cancer-related pain.The studies of the Clcn3 gene are particularly 
exciting.In general,the studiesare welldesigned,the data are presented clearly,and the discussion 
is consistent with the results. The results are novel and important to the field. There are only a few 
minorconcernsthatshouldbeaddressed.
 
1. "E" in Figure 1 needs to be labeled.  
2.Areany ofthegenesthatwereregulated by tumorgrowth also regulated by otherpain states,such 
asinflammation ofnerve injury?Both ofthese conditionsoccurwith tumorgrowth,so can itbe 
know whethertheresultsofthe presentstudy are associated with inflammation,nerve injury,or
specific changes resulting from substances released by the tumorcells? 
 
3.Did Clcn3 siRNA producehyperalgesiain controlmice?
 
 
Referee#3(CommentsonNovelty/ModelSystem):
 
Thisisaverystrongpaper,withanovelinsightintopainmechanismsandtheroleofmicroRNAsin
cancerpain.The potentialmedicalimpactfrom thisishigh,and could be extended to otherpain 
syndromes.
 
Referee#3(GeneralRemarks):
 
Thisisan excellentpaperproviding novelinsightsinto cancerpain mechanisms.Iwonderifany of
these insights into particular microRNAs and chloride or other channel targets can be extended to 
additionalpain syndromes?Ifind thispapercompelling and ofa very high quality.Itwould be 
interesting to see microarray data in the cancer pain model, and an analysis of the role of Clcn3 in 
otherpain syndromes.
 
 
 
1stRevision - authors'response 25 July 2013
Theauthorswouldliketothankallreviewersfortheir insightful comments and constructive 
suggestions.We have now performed new experiments and revised the manuscriptalong the lines 
suggested by the reviewers.Please find a detailed listofpoint-pointresponsesbelow.Changesin the
manuscripttextaremarkedinaboldfont.
 EMBO MolecularMedicine  PeerReview ProcessFile- EMM-2013-02797
 
 
© EMBO 4 
Referee#1(GeneralRemarks):
  
Thestudytouchesuponanextremelyimportantandphysiologicallyrelevanttopicofpainresearch,
specifically,molecular mechanisms underlying the elevation ofpain during cancer conditions.
Therecould be myriad mechanismsunderlying pain/hyperalgesia due to the plethora ofcancer
conditionsand activated pathways.Itisagreed thatmechanismsunderlying chronic pain under
cancerconditionsare a current,relevanttopic.In thisrespect,the authors correctly noted that
"various chronic diseases are associated with unique signatures ofexpression ofmicroRNAs 
(miRNAs),which revealdeep insights into disease pathology".Selected modelfor cancer conditions 
- metastaticbone-cancerpain in mice - is indeed clinically relevant. Selected approaches are also 
appropriate.Altogether,Ihaveno concern regarding rationale,approaches,and a majorityof
interpretations. However, this reviewer would like to see more controls (outlined below), micro-
fluorescentpicturesthatillustratewhetheroligosand mimicmiRNA migrateinto spinalcord cells,
re-evaluation ofstatisticaldata and higherquality anatomicalpictures.  
 
1.Abstract:"tumor-induced hypersensitivity is associated with a marked dysregulation of56 
miRNAs".Irecommendwriting:"tumor-induced conditions....", because hypersensitivity was 
validated for6 miRNA,butnotallof56 miRNAs. 
Response:Weagreewiththereviewerandhavechangedthesentenceaccordinglyintheabstract. 
 
2.Whywasregulation ofmiRNA studied in sensoryneurons? Rationaleon selection ofDRG over
spinalcord cells would be helpfulin the "introduction"section. 
Response:Weagreewiththereviewer.Bothperipheralaswellasspinalcontributionsareof
importance in understanding and eventually treating cancerpain (Mantyh,2004). A key interest of 
the authors is to address plasticity mechanisms at the interface between tumor cells and nociceptive
pathway;thereby,mechanismsoperationalin sensory neuronsareofprimeinterest.Thisis
supported by numerous studies which have demonstrated changes in the structure as wellas the 
function of sensory neurons in cancerpain states,which are attributed to effectsoftumorgrowth 
and tumor-associated mediators(Cain etal,2001;Constantin etal,2008;Mantyh,2004;
Schweizerhofetal,2009). Another reason to target sensory neurons is that the behavioralassayswe
employ essentially permitthe analysisofprimary hyperalgesia,i.e.changesin nociceptive 
sensitivity atthe site oftumorgrowth.Therefore,itmakes complete sense to study changes in 
miRNAprofilesinDRGneurons.
Theseaspectsaredescribed on page 3,lines24-32 oftherevised manuscript.
 
3.Whatdoes"remodeling"ofsensoryneuronsmean? Thereareseveralpossibletypes(peripheral
sprouting,centralterminalsprouting and so on)for this remodeling.This should be expanded and 
specified. 
Response: Here, the term ‘remodelling’ was meant in a structuralsense,i.e.changes such as 
hypertrophy and sprouting ofsensory nerves,which havebeen reported in themodelofcancerpain 
utilized here.Thishasnow been specified in thetexton page5,lines11-12 oftherevised 
manuscript.
 
4.Page4:Hind paw isinnervated byL4-L6,butnotL3andL4ganglia.Otherwise,citationshould
beincluded. 
Response: The reviewer is right in that in rats, the hindpaw is predominantly innervated by L4-L6.
However,ithasbeendemonstratedinmicethatthehindpaw ispredominantlyinnervatedbyL3& 
L4(Rigaud etal,2008). It is a standard practice in most labs to study L3 & L4 in studies pertaining 
to mouse and this has been reflected in several published studies from our laboratory as well (e.g. 
Schweizerhofetal.NatureMedicine,2009;Gangadharan etal.J.Clin.Investigation.2011,Luo et
al.PlosBiology,2012,amongstothers).We have now clarified thisin the textand cited an 
appropriate reference on page 5,lines15-16.
 
5.Fig 1E.Letter"E"isnoton thecartoon.Probably, D is E; and D is unmarked PID-8 data. 
Response:Wethankthereviewerforpointingthisout.Fig.1hasnow beenrevisedaccordingly. EMBO MolecularMedicine  PeerReview ProcessFile- EMM-2013-02797
 
 
© EMBO 5 
 
6.Areinhibitoroligosand mimicmiRNAssynthesized from ribo-nucleotides? Thisisa critical
issue, since some believethatdouble-stranded DNA cannotmimic dsRNA.This pointneeds to be 
specified in the textor in the methods section.
Response:Boththeinhibitorsandmimicsweresynthesizedfrom ribo-nucleotidesand were
effective in inhibiting ormimicking the expression ofmiRNAs,respectively,asshown in Fig.2 
panelsC and D.Thispointhasnow been clarified in the‘Methods’section on page20,lines 15-16.
 
 
7.ForFig 2B whatpercentageofDRG neuronshasup-taken oligos? I have counted 10-15% from 
provided picture(2B;bottom rightpanel).Aretheresomeotherimages? Presented imagesarenot
high quality(too blurry).Thepercentageofneuronsthathaveup-taken oligos should be reflected in 
the text. Importantly, what about spinal cord cells? Havethey up-taken oligos? This has to be 
examined. 
Response:Wethankthereviewerforthesevaluablesuggestions.Wenow performednew 
experimentsto evaluate the extentofintrathecally administered miRNA inhibitorand mimic uptake 
into DRGs and spinal cord.Becauseasinglemoleculeofthefluorescentmoiety,FITC,is
conjugated to each molecule ofthe oligo,one doesnotsee very brightfluorescentsignals.However,
whenweperformedcarefullycontrolledconfocalimaging,weobservedfluorescently-marked
moleculesinDRGneuronswithin24hrsoftheirintrathecalapplication,butnotinthespinalcord.
Thisisnotsurprising,sinceintrathecallydeliveredagentsareknowntotypicallyreachDRGsmore
efficiently than spinalcord.
Quantitativeanalysesare difficult,butwe estimate thatabout73% ofDRG neuronstake up the 
labeled inhibitors.
WehavenowincludedhigherresolutionimagesofDRGneuronsinFig.2Bandofthespinaldorsal
horn in Suppl.Fig.1.Thisisnow clarified on page7,lines17-23 oftherevised manuscript.
 
8.Fig 2D (Rightsidecolumns).Isstatisticonlyp<0.05? Errorbarsand mean differencelooksmore
substantial. 
Response:TheactualstatisticalPvalueforthedatathereviewerisreferringtoinFig.2D was0.00.
However,throughoutthemanuscript,wehaveconsidered P valeslessthan 0.05 to bestatistically 
significant.Therefore,to stay consistentwith figures,we have would like to maintain this way of
representation.
 
9.Theauthorsstated:"Based on previousobservations that intrathecally-delivered fluorescence
probe-tagged short-oligonucleotidescan bedetected in theDRGsonlyup to 24 hours(h)following 
injection". However, injection was stopped at PID-9 and effectpersisted 5 moredays(Fig 3).Are
there explanations for this?  
Response:Weagreewiththereviewerthatthisisindeedanintriguingpoint.Ourinterpretationof
the data is that even though injection of miRNA modulators was stopped at PID-9,thechangein 
miRNAexpressionwillbecomeabout(orpersist) until at least 24 h thereafter, i.e. PID-10.Since
there is a time lag between miRNA action and a change in the expression of the protein product of 
the final target gene(s), the physiological effect resulting from altered protein function could come 
aboutoverseveraldaysthereafter.Indeed we have observed in a previousstudy (Schweizerhofetal.
2009),thatinhibiting thefunction oftheGM-CSFreceptorcouldaltercancer-associated mechanical
hypersensitivity forseveraldaysafterthelastinjection of the reagent.
 
10.Fig 3.Haveyou analyzed threshold (g)forwithdrawalto mechanicalstimuli? Threshold 
analysis/measurementismorereflectmechanicalallodynia,which isespeciallyclinicallyrelevant.  
Response: We thank the reviewer for this insightfulsuggestion.We now included the analysis 
performed taking 50% responsefrequency asaparameterto calculatethemechanicalthreshold to 
von Frey stimulation in therevised results.Accordingly,wehavereplaced theAreaUnderCurve
(AUC) panels from Fig.3,4 and 6 with threshold analyses and presented the AUC data in revised 
supplementary fig.2EMBO MolecularMedicine  PeerReview ProcessFile- EMM-2013-02797
 
 
© EMBO 6 
 
11.ForFig 3 and 4:Two-wayANOVAmustbeused.Post-hoctesthasto beBonferroni.One-way
ANOVA isnotacceptableforthistypeofdata.  
Response:Wethank the reviewer for this constructive suggestion. We have performed Two-way
ANOVA withBonferronipost-hoctestfortherelevantdataand did notobserveany major
deviationsfrom ourpreviousresultsand inferences.ThelegendsofFig.3,4,6,themethods and 
results sections have now been revised accordingly.
 
12.Fig 5E (Clcn3):Labeling qualityforClcn3 isnotconvincing.Do you havecontrolforauto-
fluorescence for secondary antibodies?  
Response: Yes, we performed a control for autofluorescence with secondary antibodies alone and 
observed alack ofstaining (shown in new Supp.Fig.4).Unfortunately,the currentavailability of 
antibodiesagainstClcn3 isvery limited.We have now acknowledged in the discussion section that a 
moredetailedfutureanalysisofClcn3expressionandfunctionwouldbepotentiallyveryinsightful.
Theseaspectsarementionedonpage11,line36topage12line1oftheresultsanddiscussedon
page16,lines22-28 ofthediscussion.
 
13.Fig 3,4,6E should contain graph forhypersensitivity,when onlyvehicleisinjected,and 
conventionalbone concern pain forFig 4.Thisisa very importantdata,since effectofgross
mismatcholigosandmimicscannotbeevaluated.Thus, mismatch oligos and mimics could have 
statistically significanteffects by themselves,butnotcompare to corresponding experimentaloligos 
and mimics. 
Response: We agree with the reviewer. The revised figures now represent the vehicle only group.
 
Overall,thisisexcellentwork.However,aboveoutlined additionalexperimentsand revisionsneed 
to be performed to substantially increase solidity of findings. Thus, there are ongoing, vigorous 
debateson whethersensoryneuronalorspinalcord miRNAsismore importantfor chronic pain 
conditions. 
 
 
Referee#2(CommentsonNovelty/ModelSystem):  
Thispaperincludeshighqualityandwellcontrolledapproachesforexamininggeneregulationin
micewithcancerpain.Theresultsarenovelsincethishasnotbeen done with thistumormodel,and 
the studies of Clcn3 gene is particulalrly nove and exciting because of the potential role in 
modulatingneuronalexcitabilityinnociceptors.Themedicalimpactispotentiallyhighsince
identifying changes in gene expressionthatcontribute to cancer pain may lead to noveltreatment
approaches.Themodelofcancerpain isadequateand hasbeen used in severalearlierstudiesof
pharacologicaland electrophysiologicalstudiesofcancerpain.  
 
Referee#2(GeneralRemarks): 
Thisisawellwrittenandinterestingpaperwithnoveandimportantfindings.Identifyinggenes
thatare dysregulated and correlate with the development of cancer pain is new and can potentially 
lead to new targets fro treating cancer-related pain.The studies ofthe Clcn3 gene are particularly 
exciting.In general,the studiesare welldesigned,the data are presented clearly,and the discussion 
is consistent with the results. The results are novel and important to the field. There are only a few 
minorconcernsthatshould be addressed.  
 
1."E"in Figure1 needsto belabeled.
Response:Wethankthereviewerfornoticingthiserror,whichhasnowbeencorrectedinrevised
Fig.1.
 
2.Areanyofthegenesthatwereregulated bytumorgrowth also regulated byotherpain states,
such as inflammation ofnerve injury? Both ofthese conditions occur with tumor growth,so can itEMBO MolecularMedicine  PeerReview ProcessFile- EMM-2013-02797
 
 
© EMBO 7 
beknow whethertheresultsofthepresentstudyareassociated with inflammation,nerveinjury,or
specific changes resulting from substancesreleased bythetumorcells?  
Response:SincethecurrentstudyreportsprofilingexpressionofmiRNAs,notgenes(mRNAs),we
assume thatthe reviewer’squestion pertainsto commonalitiesin miRNA expression & regulation 
acrossmodelsforcancerpain and neuropathic and inflammatory pain.Indeed,there are notmany 
studies which have comprehensively profiled miRNAs expression in the DRG atdifferenttime 
pointsin modelsofneuropathicand inflammatory pain.Moststudiesdealwith candidatemiRNAs
whichwereanalysedonanindividualbasis.Furthermore,thereareseveralreportsofspinal
expression ofmiRNAs,which,however,cannotbe compared with the presentresultsderived from 
DRG.
Uponcomparingourresultswiththesmallvolumeofpublishedliterature on DRG, we found very 
few commonalities.Forexample,wehavealreadydiscussedthehighlydifferentialcourseof
modulationofmiR-1a-3p in theDRG acrossdiversechronicpain modelson page15,lines12-22 
(now made bold in revised manuscript). As described, the nature of modulation of miR-1a-3p in the
DRG appearstodifferevenacrossdifferentneuropathicpainmodels!Thus,miRNA1is
downregulated in theDRG upon paw inflammation orpartialnerveinjury (Kusuda etal,2011), and 
paradoxically reported to beupregulated aftersciaticnerveaxotomy model(Kusuda etal,2011), 
similarto ourobservation ofan induction in a tumorpain model.We did notfind any other
commonalitiespertaining to miRNA regulation in the DRG acrosspain models. 
Thus,thereappearstobeverylittle overlap between regulation of miRNAs across models of diverse 
types of pathological pain. However, we believe that it is too premature to comment on this because 
comprehensive studiesspanning a large setoftime pointsand tissueswillbe required before
meaningfulcomparisonscanbemadeacrossdiversepainmodels.Itisindeedourinterestto
compare miRNA signaturesacrossdiverse pain states,butthisisa topic forfuture analysesand goes
beyond thescopeofthecurrentmanuscript,which wasdesigned to focuson cancerpain and is,by 
itself, very long and detailed.
 
3.Did Clcn3 siRNA producehyperalgesia in controlmice?  
Response:Wethankthereviewerforthisimportantquestion.Indeed,wehavenow performedthe
interesting experiment suggested by the reviewerand observed thatClcn3knock-down in DRGsled 
to a small, but statistically significant, increase in basal mechanical sensitivity and a significant 
decreasein thebasalmechanicalnociceptivethreshold.Thesenew datahavebeen presented in 
Suppl.Fig.5,describedonpage13,lines11-21 oftheresultsand discussed on page16,lines26-28.
 
 
 
Referee#3(CommentsonNovelty/ModelSystem):  
Thisisaverystrongpaper,withanovelinsightintopainmechanismsandtheroleofmicroRNAsin
cancerpain.The potentialmedicalimpactfrom thisishigh,and could be extended to otherpain 
syndromes. 
 
Referee#3(GeneralRemarks):
 Thisisanexcellentpaperprovidingnovelinsightsintocancerpainmechanisms.Iwonderifanyof
these insightsinto particularmicroRNAsand chloride orotherchanneltargetscan be extended to 
additionalpain syndromes? Ifind thispapercompelling and ofa veryhigh quality.Itwould be
interesting to see microarray data in the cancer pain model, andan analysisoftheroleofClcn3 in 
otherpain syndromes. 
 
Response:Wethankthereviewerfortheinsightfulcomments.Thecurrentstudywasdesignedto
addresspotentialdysregulation ofmicroRNAsin sensory neuronsin cancerpain statesvia 
microarrayanalysis.The question aboutwhethermiRNAswhich emerged to be importantin cancer
pain modulation also comeinto play in otherpain statesisindeed very intriguing.Asreported on 
page15,lines12-22 (now madebold in revised manuscript),wehavealready discussed the highly 
differentialcourseofmodulation ofmiR-1a-3p in theDRG acrossdiversemodelsofinflammatory,EMBO MolecularMedicine  PeerReview ProcessFile- EMM-2013-02797
 
 
© EMBO 8 
neuropathicand cancerpain.However,beyond this,wedid notfind commonalitiesacrossdiverse
pain models.Thereasonsforthisand the danger of making premature inferences are discussed in 
detailson thepreviouspagein responseto question 1 from review # 2 (pleaseseepage6). 
Similarly,thereisnoliteraturesofarontheroleofClcn3inneuropathicorinflammatorystates.
While doing such an analysis, it will be important to study potential dysregulation of Clcn3 
expression aswellasfunctionalmodulation atvarioustime pointsoverthe course ofthese disorders.
Thisisparticularlyimportantbecausethesamegenecanundergo variouscyclesofchangesin 
expression (attimes,bidirectionalmodulation)overthe variousphasesin pain models(e.g.
Simonettietal.Neuron,2013).Therefore,ahighlycomprehensiveanalysiswillberequiredto
enable meaningfulcomparisons.Therefore,such experiments,albeitextremely intriguing,are
beyond thescopeofthepresentstudy and willbethefocusoffuturestudies.Thisisnow discussed 
pn page16,lines22-28.
References:
 
CainDM,WacnikPW,TurnerM,Wendelschafer-CrabbG,KennedyWR,WilcoxGL,SimoneDA 
(2001) Functionalinteractions between tumor and peripheralnerve:changes in excitability and 
morphologyofprimaryafferentfibersinamurinemodelofcancerpain.J Neurosci21(23):9367-
9376 
 
ConstantinCE,MairN,SailerCA,AndratschM,XuZZ,BlumerMJ,ScherbakovN,DavisJB,
BluethmannH,JiRR,KressM (2008)Endogenoustumornecrosisfactoralpha(TNFalpha)requires
TNFreceptortype2togenerateheathyperalgesia in a mouse cancermodel.J Neurosci28(19):
5072-5081 
 
KusudaR,CadettiF,RavanelliMI,SousaTA,ZanonS,DeLuccaFL,LucasG (2011 
) Differentialexpression of microRNAs in mouse pain models.MolPain7:17 
 
MantyhPW (2004)Amechanism-based understanding ofbone cancerpain.NovartisFoundSymp 
261:194-214;discussion 214-199,256-161 
 
RigaudM,GemesG,BarabasME,ChernoffDI,Abram SE,StuckyCL,HoganQH (2008)Species
and strain differencesin rodentsciatic nerve anatomy:implicationsfor studies ofneuropathic pain.
Pain136(1-2):188-201 
 
SchweizerhofM,StosserS,KurejovaM,NjooC,GangadharanV,AgarwalN,SchmelzM,Bali
KK,MichalskiCW,BruggerS,DickensonA,SimoneDA,KunerR(2009)Hematopoieticcolony-
stimulating factors mediate tumor-nerveinteractionsand bonecancerpain.NatMed15(7):802-807 
 
 
 
2nd EditorialDecision 14 August2013
ThankyouforthesubmissionofyourrevisedmanuscripttoEMBO MolecularMedicine.Wehave
now received theenclosed reportsfrom thetwo Reviewersthatwereaskedtore-assessit.Asyou 
willseebelow,thereviewersarenow globallysupportivependingsomefinalrequests,andIam 
pleased to inform you thatwewillbeableto acceptyourmanuscriptpending thefollowing final
amendmentswhich willbedealtwith editorially: 
 
1)Reviewer1 suggeststhatitems8 and 9 ofyourrebuttalto his/hercommentsbeincorporated in 
the text. I would suggest that you do so for 9. As for item 8, please see my point 3 further below. 
 
2)Reviewer2 would likeyou to discussafew additionalpoints.Iagree,although you should do so EMBO MolecularMedicine  PeerReview ProcessFile- EMM-2013-02797
 
 
© EMBO 9 
concisely.S/he also notesthatthere isan inconsistency in the description forfigure 1. 
 
3)AsperourAuthorGuidelines,thedescription ofallreported datathatincludesstatisticaltesting 
muststatethenameofthestatisticaltestusedtogenerateerrorbarsandPvalues,thenumber(n)of
independent experiments underlying each data point (not replicate measures of one sample), and the 
actualP value foreach test(notmerely 'significant'or 'P < 0.05').
 
Pleasesubmityourrevisedmanuscriptwithintwoweeks.Ilookforwardtoseeingarevisedform of
yourmanuscriptassoon aspossible. 
 
I look forward to reading a new revised version of your manuscriptas soon aspossibleand in any 
case,within two weeks.
 
 
 
***** Reviewer'scomments***** 
 
Referee#1(GeneralRemarks):
 
 
Thisisaterrificandcomprehensiverevisionofthepreviousmanuscript.Iam satisfiedwiththenew 
dataand explanationsforprevious questions.Answersto questions8 and 9 could beincluded into 
the text (but this is optional). 
Overall,thestudyisreallywelldoneandgoodluckwithfutureresearch.
 
 
 
Referee#2(CommentsonNovelty/ModelSystem): 
 
Theauthorsuseanestablished modelofcancerpaintoinvestigateunderlyingmechanisms.The
approach ofstudying miRNA to the application ofcancerpain isnoveland the data are well
presented,interesting,new,and haveclinicalrelevance.
 
 
Referee#2(GeneralRemarks):
 
Thisisa well-designed study with noveland importantresuts.Thedatarepresentled clearly and 
there is an impressive mix of genetics, molecular biology and behavior to address the role of certain 
miRNAtothedevelopmentofcancerpain.Thereareonlyacouple ofsuggestionsforimprovement. 
 
1.Itwould beinteresting ifsimilarchangesin miRNA would beseen ifthebonewasnotinvolved.
Subcutaneousinjectionintothehindpaw ofthesamesarcomacellsproduceshyperalgesia,although
the magnitude is less than with bone destruction. Are there any data on changes in miRNA after 
subcutaneous injection ofthe cancercells thatavoid the bone? How much ofthe changes observed 
in the present study have to do with bone pain vs. cancer-related pain? Thsican be discussed briefly.
 
2.Page5.Figure1B isdescribed asshowing stimulus-response frequency over graded von Frey 
filaments,butthe actualfigure shows mechanicalresponse threshold overtime. 
 
 
 
2nd Revision - authors'response 22 August2013
 
 
 
 
 Responsesto reviewers byBali et. al. 
The authors would like to thank the reviewers for their insightful comments and
suggestions. We have now revised the manuscript along the lines suggested by the
reviewers. Please find a detailed list of point-point responses below. Changes in the 
manuscript text are marked in abold font. 
 
Referee #1 (General Remarks): 
 
This is a terrific andcomprehensive revisionof theprevious manuscript. I amsatisfied 
with the new data andexplanations for previous questions. Answers to questions 8 and
9 could be included into the text (but this is optional). Overall, the study is really well
done and good luck with future research. 
 
Response: We thankthe reviewer for the suggestion. Wehave nowincorporated the
point about the miRNA-mediated temporal regulation of target genes in the revised
manuscript (point 8) inthe discussionsection (page 14, line36 to page 15line 6).For
the point 9 about the statistical significance of the presented data, we have now
presented precise significance P values for each data point in all the figures and
changed the legends of allfigures and supplementaryfigures accordinglyin the revised
manuscript.  
 
Response: 
Referee #2 (Comments on Novelty/Model System): 
 
The authors use an established model of cancer pain to investigate underlying
mechanisms. The approachofstudyingmiRNA tothe applicationofcancer painis novel
and thedata are wellpresented, interesting, new,and have clinical relevance. 
 
Referee #2 (General Remarks): 
This is a well-designed study with novel and important resuts. The data representled
clearly and there is an impressive mix of genetics, molecular biology and behavior toaddress the role of certain miRNA to the development of cancer pain. There are only a
coupleof suggestions for improvement. 
 
1. It would be interesting if similar changes in miRNA would be seen if the bone was not
involved. Subcutaneous injection into the hind paw of the same sarcoma cells produces
hyperalgesia, althoughthemagnitude is lessthan withbone destruction. Are there any
data on changes in miRNA after subcutaneous injection of the cancer cells that avoid
the bone? How much of the changes observed in the present study have to do with
bone pain vs. cancer-related pain? Thsi canbe discussed briefly. 
 
Response: Wethank the reviewer for this suggestion. Wehave nowincluded this point
in thediscussion section (page 14,lines 14-18) in the revised manuscript. 
 
 
2. Page 5. Figure 1B is described as showing stimulus-responsefrequency over graded
von Frey filaments, but the actual figure shows mechanical response threshold over
time. 
Response: Wethank the reviewer for pointingthis out and apologize for the mistake. 
Wehave nowcorrected this inthe revised manuscript (page 5 lines24-29).
