# Supplementary material for: Genome-wide identification and functional analyses of microRNA signatures associated with cancer pain
Source: EMBO Mol Med. 2013 Oct 18;5(11):1740–58. doi: 10.1002/emmm.201302797 (PMC3840489; doi:10.1002/emmm.201302797)
Supplement: Supplementary file 4 [file emmm0005-1740-SD4.txt]

1 
 
 
Genome-wideidentificationand functional analyses of microRNAsignaturesassociated
with cancer pain
 
Kiran Kumar Bali1,2, Deepitha Selvaraj1,2, Venkta P. Satagopam3,4, Jianning Lu1,2, Reinhard 
Schneider3,4, RohiniKuner1,2 
 
1. Institutefor Pharmacology, MedicalFacultyHeidelberg,Heidelberg University, Im 
Neuenheimer Feld 366, D-69120Heidelberg,Germany
2. Molecular Medicine PartnershipUnit with EuropeanMolecular Biology
Laboratory, Meyerhofstrasse1,D-69117Heidelberg,Germany
3. Luxembourg Centre forSystems Biomedicine(LCSB), Universityof 
Luxembourg, CampusBelval, House of Biomedinice, 7 avenuedesHauts-Fourneaux, L-
4362Esch-sur-Alzette, Luxembourg 
4. European Molecular Biology Laboratory, Meyerhofstrasse 1, D-69117 Heidelberg,
Germany
 
Supplementarymaterials:
 
Table of Contents:
Supplementarymethods: 
 miRNAisolation and qualitycontrol ………………………………………………….. 3
 Immunohistochemistryon DRG sections …………………………………………….. 3
 Cloning of Clcn33’UTRinto reportervector…………………………………………. 3
 HEKcellculture andluciferase assay………………………….…………………….. 4
 Predictionof miRNA-1a-3ptargets…………………………………………………….4  
SupplementaryFigures: 
 Suppl. Fig.1. Lack of uptake of intrathecally-administered miRNA-inhibitors in
spinalcord neurons …………………………………………………………………… ...5
 Suppl. Fig.2. Functional validation of miRNAs upregulated in DRGs in tumor-
bearing micewith respect to tumor-inducedmechanicalhypersensitivity…… … … 6
 Suppl. Fig.3. Functionalvalidationof miRNAs downregulated in DRGs in tumor-
bearing micewith respect to tumor-inducedmechanicalhypersensitivity……… … 82 
 
 
 Suppl. Fig.4. Representative images from the cryosections of lumbar DRG to 
confirm the lack of auto fluorescence or unspecific staining for images shown in 
Fig 5panelE …………………… …………………………………………………… ..… 9
 Suppl. Fig.5. Effect of siRNA-mediated Clcn3 knock-down in the DRGs on the
basalmechanicalsensitivity………………………………………………… …… … 10
SupplementaryTables: 
 SupplementaryTable 1: Complete data over miRNAs which were found to be
significantly upregulated or downregulated via microarray analysis in ipsilateral
lumbar DRGonday8 following induction of tumorgrowth in thecalcaneous bone
of theheelinmiceas comparedtosham surgery…………………………….……1 2
 Supplementary Table 2: Sequences of LNA-based miRNA-inhibitors which 
were customdesigned for miRNAinhibitionin theDRGs in vivo…………………1 4
 SupplementaryTable 3: Summaryof top10genes which represent predictions 
as targetsof miR-1a-3pvia in silico analysis using 14 different algorithms…..…1 5
References……………………………………………………………………………………………… 17
 
 
 
 
 
 
 
 
 
 
 
 
 
 
 
 3 
 
 
Supplementarymethods: 
 
miRNA isolation and quality control: Mice were killed using CO2, spinal column isolated, 
rinsed in cold 1X PBSand Lumbar level 3, 4 and 5 DRGs were quickly isolated into a micro
centrifuge tube and flash frozen in liquid nitrogen untilRNA isolation is performed. TotalRNA
was isolated using mirVana™ miRNAIsolation Kit (Ambion, AM1561) following manufacturer’s
instructions to enrich miRNA fraction by adding 1.25 times of absolute ethanol to the upper
phaseisolated from DRG lysate + Chloroform:Phenolmixture. RNAwas dissolvedin nuclease 
free water. Purification steps were performed using RNAse-free DNAse kit (Qiagen, 79254)
following manufacturer’s instructions. RNAconcentrationwas determined using theNanoDrop
spectrophotometer (NanoDropTechnologies, Wilmington,DE) andthequalityof totalRNAwas
checkedbygelanalysis using the totalRNANanochip assayonanAgilent 2100Bioanalyzer 
(Agilent Technologies GmbH, Waldbronn, Germany). Only samples with RNA index values 
greater than 7 were selected formicroRNAprofiling. 200ng of totalRNA from each biological
sample was used asstartingmaterialformiRNAexpressionanalysis. 
 
 
Immunohistochemistry on DRG sections: Mice were transcardially perfused with cold
phosphate-bufferedsaline(PBS) and 4%cold paraformaldehyde(PFA) andL3-L4DRGs were
extracted, cryopreservedin sucrose and cryosectionedat 16μm thickness. Cryotome sections
of wild-typemouse DRGs were stained with anti-Clcn3antibody(1:500; Sigma, AV35504) using 
standard protocols for immunoflorescence staining (Schweizerhof et al, 2009). Anti-CGRP
antibody (1:300; 24112, Immunostar, Germany) and biotinylated-Isolectin B4 (1:200; B-1205,
Vector, Burlingame, CA,USA) were used to labelpeptidergic and non-peptidergic nociceptive
neurons, respectively, using standard protocols and analyzed using a confocal laser-scanning 
microscope(Leica TCSSP3 AOBS). Hoechst/DAPI nuclear staining was used to visualize the
nucleus. 
 
Cloningof Clcn33’UTRinto reporter vector: Aprimerset (5’AGACCCCGCTTCAAT AAT 
GTT C3’and 5’ACACGCTCG CCCATT TTCATCAT 3’) was designedto amplifythe3’UTR
of Clcn3(NM_173873). The1st strand cDNAwas prepared from totalRNAprepared from mouse
(C57BL/6j) spinal cord (SuperScript™ First -Strand Synthesis System for RT-PCR, Invitrogen) 
and PCR was conducted with 0.5 µl of cDNA and AccuPrime™ Pfx SuperMix (Invitrogen). 
Conditions are as follows: 95deg 5min; 95deg 15 sec, 58deg 30sec, 68deg 2min40sec for 354 
 
 
cycles; 680 deg for 10min . Amplicons are resolvedon1% agarosegel in TAEbuffer, and an
expected single band of the size above 2.5 kb was observed. Amplified DNA was purified
(QIAquick PCRPurificationKit, QIAGEN), ligated into thecloning vector (Zero Blunt®TOPO®
PCR Cloning Kit, Invitrogen), and further used to transform chemical competent cells (One
Shot® TOP10 E. coli, Invitrogen). Colonies were picked randomlyand inoculated into 5mlLB
medium for miniprep. Clones were sequenced for verifying the identity (GATC Biotech,
Konstanz). Correct recombinant vector was double digested with restriction enzymes EcoR V
and Sac I to release the sequenceof interest, and thereleasedDNAwas further collected bygel
purification. In the meantime, the empty luciferase reporting vector (pmirGLO Dual-Luciferase
miRNA Target Expression Vector, Promega) was treated with pme I and Sac I enzymes to
generate appropriate ends for directional cloning. Ligation reaction was prepared with clcn3
3’UTR and the linearized reporter vector, and the reaction product was used to transform
chemical competent cells as previously described. Positive clone was verified via restriction
digestionwith XhoI.
 
HEK cell culture and luciferase assay: HEK cells were cultured in Dulbecco’s modified
Eagle’s medium (Gibco, 21969) containing 10% inactive FBS (Gibco, 10270), 200units/mL of 
Penicillin and 200µg/mL of Streptomycin (Gibco Pen-Strep, 15140) and 1X L-Glutamine(Gibco,
25030). Approximately2.5×104 cells were plated into each wellof 96wells plate one daybefore
thetransfection andcultured in antibiotic freemedium. Cells were then co-transfectedwith 600,
400 and 200 ng of eithermiR-1a-3pinhibitor or miR-1a-3pmirdianmimic together with 600 ng of 
Clcn3 reporter vector into each well of 96 well plate using Dharmafect-1 transfection reagent
(0.2µl/ well, Thermofischer Scientific, T-2001-02) following manufacturer’s instructions. Forty-
eight hours later, luciferase activities were quantified using Luc-Pair miRLuciferase Assaykit
(Genecopoeia, LPFR-M100) andnormalizedto the respective controlexperiment. 
 
Predictionof miRNA-1a-3ptargets: miRNAs and their putative targets are collected from the
fourteen different resources, namely Microcosm (Griffiths-Jones et al, 2008), TargetScan
(Friedmanet al, 2009), PicTar 7, Pictar13(Krek et al,2005), microRNA.org (Betelet al, 2008), 
miRDB(Wang &ElNaqa, 2008), miRGen(Megrawet al, 2007),  miRNAMap2 (Hsu et al, 2008), 
miRTarBase, miRTarBase WR (Hsu et al, 2011), PITA Top, PITA all (URL:
http://genie.weizmann.ac.il/pubs/mir07/mir07_data.html), RepTar (Elefantet al, 2010), starBase
(Yang et al, 2010),  TarBase (Papadopoulos et al, 2009) were applied to identify the genes
which represent putative targets of mmu-miR-1a-3p. miRTarBase_w and Tarbase databases5 
 
 
contain experimentally proven gene sets. miRTarBase_w and Tarbase databases contain
experimentally proven gene sets. PITA-Top database represents top predictions having a full
match 7- or 8-mer seed and a conservation score of 0.9 or higher where as PITA-allrepresents
all predictions without any filter. In house generated Perl scripts were used to integrate and
analyse the data obtained from above mentioned sources and extracted the genes which 
represent putative targets of mmu-miR-1a-3p.
 
Supplementaryfigures: 
 
 
Suppl. Fig.1
 
 
 
 
Suppl. Fig.1. Lackof uptakeof intrathecally-administered miRNA-inhibitors in spinal cord
neurons. Representative images from the cryo sections of lumbar spinal cord segment 4 are
shown. Nucleus is stained for Dapi and imaged for Fluorescein amidite (FAM) signalwith the
same confocalimaging parameters&light intensityused for Fig.2panelB.Scale bar represents
50µmin both images.
 
 
 
S
pinal 
co
rd 
cry
o
-
se
cti
on
s
PBS-injected FAM-conjugated
miRNA-inhibitor injected6 
 
 
Suppl. Fig. 2
 
A
0
50
100
150
200
250
300
B
as
al
5
7
10
12
14
M
ec
ha
nical
 
se
ns
i
t
i
v
i
t
y

(
A
U
C
)
D
ay
s 
aft
er 
t
umor 
i
mpl
an
t
ati
on
*
*
*
*
*
*
*
*
*
*
*
‡
*
†
‡
V
ehicle
mismat
ch 
inh
ibit
o
r
miR
-
1a
-
3p 
inh
ibit
o
r
*
†
‡
*
†
‡
*
†
‡
C
0
50
100
150
200
250
300
Basal 5 7 10 13 15
V
eh
i
cle
mi
smatch 
i
nh
i
bit
or
mi
R
-
544
-
3p

i
nh
i
bit
or
M
ec
ha
nical
 
se
ns
i
t
i
v
i
t
y

(
A
U
C
)
Days after tumor implantation
*
*
*
*
*
*
*
*
*
*
*
*
*
‡
*
‡
B
0
50
100
150
200
250
300
350
400
B
as
al
5
7
9
11
14
V
eh
i
cle
mi
smatch 
i
nh
i
bit
or
mi
R
-
34c
-
5p

i
nh
i
bit
or
M
ec
ha
nical
 
se
ns
i
t
i
v
i
t
y

(
A
U
C
)
D
ay
s 
aft
er 
t
umor 
i
mpl
an
t
ati
on
*
*
*
*
*
*
*
‡
*
†
‡
*
†
‡
*
†
‡
*
‡
*
‡
*
‡
*
‡
*
‡7 
 
 
 
Suppl. Fig.2. Functional validationof miRNAs upregulatedinDRGs intumor-bearingmice
with respect to tumor-induced mechanical hypersensitivity. An integral of responsivity to 
mechanical stimuli over all von Frey forces tested (0.02 g to 1.0 g) in tumor-bearing mice
representedas areaunder thecurve (AUC). Theexperimentalscheme employedis thesame as 
described in Fig. 2A. In allpanels * denotes P<0.05 as compared to basal, In panelB&C  †
and ‡denotesP ≤ 0.05 as compared to corresponding data point in themismatch inhibitor or
vehicle group respectively, two-way ANOVA of repeated measures followed by Bonferroni’s
multiple comparisons post-hoc test, n = at least 6 mice per group. In panels A, B&C, * in the
vehicle group denotes P< 0.0001from PID-5 through 15. In panelA* denotes P< 0.0001for
vehicle, mismatch inhibitor and miR-1a-3p-inhibitor groupsfromPID-5 through 14, † denotes P=
0.0031onPID-7,0.0002onPID-10and <0.0001onPID-12&14and‡denotes P= 0.0003on
PID-5, 0.0016onPID-7 and < 0.0001onPID-10,12&14; InpanelB, * denotes P< 0.0001for
vehicle andmismatch inhibitor groups from PID-5 through 14, and 0.0115 onPID-11, < 0.0001
onPID-14for themiR-34c-5pgroup,† denotes P< 0.0001onPID-7, 9&11 and‡denotes P<
0.0001onPID-5, 7, 9, 11 &14in the miR-34c-5pgroup and < 0.0001onPID-5 &14, 0.011 on
PID-7, 0.0027 on PID-9 and 0.0001 on PID-11 in the mismatch inhibitor group; In panel C, *
denotes P< 0.0001onPID-7,13&15and 0.0002 onPID-10forthemismatchinhibitor group; P
= 0.0021onPID-5and <0.0001onPID-7 through15in themiR-544-3p-inhibitor group.  
 
 
 
 
 
 
 
 
 
 
 
 
 
 
 8 
 
 
Suppl. Fig. 3
 
D
ay
s 
aft
er 
t
umor 
i
mpl
an
t
ati
on
M
ec
ha
nical
 
se
ns
i
t
i
v
i
t
y

(
A
U
C
)
0
50
100
150
200
250
300
B
as
al
3
6
8
10
13
15
V
eh
i
cle
non
-
t
arge
t
i
ng

mi
mi
c
mi
R
-
483
-
3p

mi
mi
c
*
*
*
*
*
*
*
*
*
*
*
*
*
*
*
*
*
†
‡
0
50
100
150
200
250
300
Basal 3 6 8 10 14
V
eh
i
cle
non
-
t
arge
t
i
ng

mi
mi
c
mi
R
-
291b
-
5p

mi
mi
c
Days after tumor implantation
M
ec
ha
nical
 
se
ns
i
t
i
v
i
t
y

(
A
U
C
)
*
*
*
*
*
*
*
*
*
*
*
*
*
*
A
B
C
V
eh
i
cle
N
on
-
t
arge
t
i
ng

mi
mi
c
mi
R
-
370
-
3p

mi
mi
c
D
ay
s 
aft
er 
t
umor 
i
mpl
an
t
ati
on
0
50
100
150
200
250
300
B
as
al
3
6
8
10
13
15
M
ec
ha
nical
 
se
ns
i
t
i
v
i
t
y

(
A
U
C
)
*
*
*
*
*
*
*
*
*
*
*
*
*
†
*
†
*
†
*
†
‡
*
†
‡
* 
†
‡9 
 
 
Suppl. Fig.3. Functional validation of miRNAs downregulated in DRGs in tumor-bearing
micewith respectto tumor-inducedmechanical hypersensitivity. An integralof responsivity 
to mechanical stimuli over all von Frey forces tested (0.02 g to 1.0 g) in tumor-bearing mice
representedas areaunder thecurve (AUC). Theexperimentalscheme employedis thesame as 
described in Fig. 2A. In allpanels * denotes P≤ 0.05 as comparedto basaland in panels A &B 
† and ‡denotesP ≤ 0.05 as comparedto corresponding data point in thenon-targeting mimic or
vehicle group respectively, two-way ANOVA of repeated measures followed by Bonferroni’s 
multiple comparisons post-hoc test, n = at least 6 mice per group. In panelA, B&C * denotes P 
< 0.0001 for all three groups; In panel A, † denotes P = 0.0124 on PID-3, 0.0353 on PID-6,
0.0178onPID-8, 0.0058onPID-10&13and0.0353 on PID-15.‡denotes P= 0.0353onPID-6,
0.0026 on PID-8, 0.0001 and on PID-10. In panel B, † & ‡ denotes P = 0.0306 and 0.0002
respectively.  
 
 
 
 
Suppl. Fig. 4
 
 
Suppl. Fig.4. Representative images from thecryosections of lumbarDRG to confirm the
lack ofautofluorescenceor unspecific stainingforimages shown in Fig 5panelE. Alexa-
488 conjugated anti rabbit secondary antibody was incubated in the absence of anti-Clcn3
antibody. Nucleiwere visualizedwith Dapi. Scale bar equals to 50µm. 
 
 
 
 
 
Dapi Merge
Secondaryantibody
alone10 
 
 
Suppl. Fig. 5
 
 
0.0
0.2
0.4
0.6
0.8
1.0
1.2
Basal 3 5 7 9 11 13 15
Days after tumor implantation
M
ec
ha
nical
 
R
es
po
ns
e t
hres
ho
l
d 
(
g)
*
†
*† *
†
*
†
No
n
-
t
ar
g
etin
g
 si
RNA
Clcn3
-
siRNA
-
20
0
20
40
60
80
100
B
as
al
3
5
7
9
11
13
15
Freq
ue
nc
y

 
of 

w
i
t
hd
ra
w
al

(
%
)
D
ay
s 
aft
er 
t
umor 
i
mpl
an
t
ati
on
*
, 
†
*
, 
†
*
, 
†
*
, 
†
non
-
t
a
r
geting
 
s
iRN
A
Clcn3
-
siRNA
D
ay

0
-
8
B
A11 
 
 
Suppl. Fig.5. Effect of siRNA-mediated Clcn3 knock-down in the DRGs on the basal
mechanical sensitivity. (A)Change infrequencyof pawwithdrawalto plantar application of von
Freyfilament force of 0.02g following intrathecal deliveryof  siRNA directed against Clcn3(red
symbols) or non-targeting siRNA (green symbols) (B) magnitude of mechanical response
threshold to vonFreyfilamentstrengths. In panels A&B, * denotes P≤ 0.05ascomparedto
basaland  † denotes P≤ 0.05ascomparedto corresponding non-targeting siRNAgroup;two-
wayANOVAof repeatedmeasures followedbyBonferroni’s multiple comparisons post-hoc test,
n = 6 mice per group. In panelA, * denotes P= 0.0038onPID-5 &11and < 0.0001onPID-7 &
9and† denotes P=0.0324 onPID-5, < 0.0001onPID-7 &9 and 0.0053onPID-11. In panelB,
* denotes P = 0.0003 on PID-5, 0.0038 on PID-7, < 0.0001 on PID-9, 0.0007 and PID-11, †
denotes P=0.0157onPID-5,0.0141onPID-7, 0.0026onPID-9,and 0.0295onPID-11.
 
 
 
 
 
 
 
 
 
 
 
 
 
 
 
 
 
 
 
 
 12 
 
 
SupplementaryTables 
 
Supplementary Table 1: Complete data over miRNAs which were found to be significantly
upregulated or downregulated via microarray analysis in ipsilateral lumbar DRG on day 8 
following induction of tumorgrowth in thecalcaneous boneof theheelin mice as comparedto
sham surgery. Fold-change represents mean change in themean expressionof each miRNAin 
DRGs of tumor-bearing mice over mean expression from control DRGs (n=3 per group).
Negative signs for fold-change indicate downregulated miRNAs. Refer to themethods section
forstatisticalanalyses.
 
 
miRNAID-Ver
12
ID-miRBase
Version 19
Accession
number
mature sequence
Fold-
change
PID-4
Fold-
change
PID-8
mmu-miR-544 mmu-miR-544-3p MIMAT0004941 
AUUCUGCAUUUU
UAGCAAGCUC 
1.04 5.0 
mmu-miR-200a mmu-miR-200a-3p MIMAT0000519 
UAACACUGUCUG
GUAACGAUGU 
-1.02 4.6 
mmu-miR-34b-
5p 
mmu-miR-34b-5p MIMAT0000382 
AGGCAGUGUAAU
UAGCUGAUUGU 
-1.02 4.5 
mmu-miR-
133a* 
mmu-miR-133a-5p MIMAT0003473 
GCUGGUAAAAUG
GAACCAAAU 
1.03 4.0 
solexa-5067-90 solexa-5067-90 NA NA -1.03 3.9 
mmu-miR-154* mmu-miR-154-3p MIMAT0004537 
AAUCAUACACGG
UUGACCUAUU 
1.05 3.6 
mmu-miR-377 mmu-miR-377-3p MIMAT0000741 
AUCACACAAAGG
CAACUUUUGU 
1.14 3.5 
mmu-miR-141 mmu-miR-141-3p MIMAT0000153 
UAACACUGUCUG
GUAAAGAUGG 
1.04 3.4 
mmu-miR-376c mmu-miR-376c-3p MIMAT0003183 
AACAUAGAGGAA
AUUUCACGU 
-1.09 3.4 
mmu-miR-669j mmu-miR-669j MIMAT0005838 
UGCAUAUACUCA
CAUGCAAACA 
-1.04 3.2 
solexa-2012-
235 
solexa-2012-235 NA NA 1.05 3.2 
mmu-miR-380-
5p 
mmu-miR-380-5p MIMAT0000744 
AUGGUUGACCAU
AGAACAUGCG 
-1.11 3.1 
mmu-miR-142-
5p 
mmu-miR-142-5p MIMAT0000154 
CAUAAAGUAGAA
AGCACUACU 
1.18 3.1 
mmu-miR-34c mmu-miR-34c-5p MIMAT0000381 
AGGCAGUGUAGU
UAGCUGAUUGC 
-1.27 3.0 
mmu-miR-
181a-1* 
mmu-miR-181a-1-
3p 
MIMAT0000660 
ACCAUCGACCGU
UGAUUGUACC 
-1.07 2.9 
mmu-miR-582-
3p 
mmu-miR-582-3p MIMAT0005292 
UAACCUGUUGAA
CAACUGAAC 
-1.09 2.9 13 
 
 
mmu-miR-369-
3p 
mmu-miR-369-3p MIMAT0003186 
AAUAAUACAUGG
UUGAUCUUU 
-1.04 2.9 
solexa-4179-
110 
solexa-4179-110 NA NA 1.07 2.9 
mmu-miR-380-
3p 
mmu-miR-380-3p MIMAT0000745 
UAUGUAGUAUGG
UCCACAUCUU 
1.03 2.8 
mmu-miR-1 mmu-miR-1a-3p MIMAT0000123 
UGGAAUGUAAAG
AAGUAUGUAU 
-1.30 2.8 
mmu-miR-496 mmu-miR-496a-3p MIMAT0003738 
UGAGUAUUACAU
GGCCAAUCUC 
-1.17 2.7 
mmu-miR-130b mmu-miR-130b-3p MIMAT0000387 
CAGUGCAAUGAU
GAAAGGGCAU 
1.01 2.7 
mmu-miR-499 mmu-miR-499-5p MIMAT0003482 
UUAAGACUUGCA
GUGAUGUUU 
-1.06 2.7 
mmu-miR-16* mmu-miR-16-1-3p MIMAT0004625 
CCAGUAUUGACU
GUGCUGCUGA 
1.31 2.7 
mmu-miR-15b* mmu-miR-15b-3p MIMAT0004521 
CGAAUCAUUAUU
UGCUGCUCUA 
1.04 2.6 
mmu-miR-
376c* 
mmu-miR-376c-5p MIMAT0005295 
GUGGAUAUUCCU
UCUAUGUUUA 
1.01 2.6 
mmu-miR-483* mmu-miR-483-3p MIMAT0003120 
UCACUCCUCCCC
UCCCGUCUU 
-1.02 -5.3 
solexa-5306-86 solexa-5306-86 NA NA 1.02 -5.1 
mmu-miR-423-
5p 
mmu-miR-423-5p MIMAT0004825 
UGAGGGGCAGA
GAGCGAGACUUU 
-1.08 -4.8 
mmu-miR-1224 mmu-miR-1224-5p MIMAT0005460 
GUGAGGACUGG
GGAGGUGGAG 
1.15 -4.2 
mmu-miR-323-
5p 
mmu-miR-323-5p MIMAT0004638 
AGGUGGUCCGU
GGCGCGUUCGC 
-1.04 -4.1 
mmu-miR-760 mmu-miR-760-3p MIMAT0003898 
CGGCUCUGGGU
CUGUGGGGA 
-1.03 -4.0 
mmu-miR-466i mmu-miR-466i-3p MIMAT0005834 
AUACACACACAC
AUACACACUA 
-1.18 -3.9 
mmu-miR-681 mmu-miR-681 MIMAT0003458 
CAGCCUCGCUGG
CAGGCAGCU 
-1.07 -3.8 
mmu-miR-1188 mmu-miR-1188-5p MIMAT0005843 
UGGUGUGAGGU
UGGGCCAGGA 
1.11 -3.6 
solexa-403-
1161 
solexa-403-1161 NA NA -1.24 -3.6 
mmu-miR-
291b-5p 
mmu-miR-291b-5p MIMAT0003189 
GAUCAAAGUGGA
GGCCCUCUCC 
1.10 -3.4 
solexa-1278-
371 
solexa-1278-371 NA NA 1.05 -3.4 
mmu-miR-702 mmu-miR-702-3p MIMAT0003492 
UGCCCACCCUUU
ACCCCGCUCC 
1.16 -3.3 
mmu-miR-370 mmu-miR-370-3p MIMAT0001095 
GCCUGCUGGGG
UGGAACCUGGU 
1.41 -3.2 
mmu-miR-466f-
3p 
mmu-miR-466f-3p MIMAT0004882 
CAUACACACACA
CAUACACAC 
-1.09 -3.2 
mmu-miR-877* mmu-miR-877-3p MIMAT0004862 
UGUCCUCUUCUC
CCUCCUCCCA 
-1.27 -3.1 
mmu-miR-669c mmu-miR-669c-5p MIMAT0003479 
AUAGUUGUGUGU
GGAUGUGUGU 
1.00 -3.1 14 
 
 
mmu-miR-877 mmu-miR-877-5p MIMAT0004861 
GUAGAGGAGAUG
GCGCAGGG 
1.04 -3.1 
mmu-miR-466g mmu-miR-466g MIMAT0004883 
AUACAGACACAU
GCACACACA 
-1.22 -3.0 
mmu-miR-874 mmu-miR-874-3p MIMAT0004853 
CUGCCCUGGCCC
GAGGGACCGA 
1.03 -3.0 
mmu-miR-673-
5p 
mmu-miR-673-5p MIMAT0003739 
CUCACAGCUCUG
GUCCUUGGAG 
-1.04 -2.9 
mmu-miR-298  mmu-miR-298-5p MIMAT0000376 
GGCAGAGGAGG
GCUGUUCUUCCC 
1.12 -2.9 
mmu-miR-
466d-3p 
mmu-miR-466d-3p MIMAT0004931 
UAUACAUACACG
CACACAUAG 
-1.27 -2.9 
mmu-miR-714 mmu-miR-714 MIMAT0003505 
CGACGAGGGCC
GGUCGGUCGC 
-1.08 -2.9 
mmu-miR-197 dead entry NA NA -1.11 -2.8 
mmu-miR-296-
5p 
mmu-miR-296-5p MIMAT0000374 
AGGGCCCCCCCU
CAAUCCUGU 
1.24 -2.8 
mmu-miR-1198 mmu-miR-1198-5p MIMAT0005859 
UAUGUGUUCCUG
GCUGGCUUGG 
1.10 -2.7 
mmu-miR-31 mmu-miR-31-5p MIMAT0000538 
AGGCAAGAUGCU
GGCAUAGCUG 
1.01 -2.6 
mmu-miR-218-
1* 
mmu-miR-218-1-3p MIMAT0004665 
AAACAUGGUUCC
GUCAAGCACC 
-1.03 -2.6 
mmu-miR-483 mmu-miR-483-5p MIMAT0004782 
AAGACGGGAGAA
GAGAAGGGAG 
-1.02 -2.6 
mmu-miR-
467a*,d* 
mmu-miR-467a-3p MIMAT0002108 
CAUAUACAUACA
CACACCUACA 
-1.27 -2.5 
 
 
 
 
Supplementary Table 2: Sequences of LNA-based miRNA-inhibitors which were custom
designed formiRNAinhibitionin theDRGs invivo. Highlightednucleotides representintroduced
mis-matchesascomparedtotheoriginalsequences. 
 
 
 
 
miRNA-name 
Inhibitorsequence
(5’-3’)
Mismatchcontrolinhibitor
sequence (5’-3’)
mmu-miR-1a-3P
 
FAM- TCTTTACATTCC FAM- TCATTTCTATCC
mmu-miR-34c-5P FAM-CTAACTACACTGCC
FAM- CTATCAACTCAGCC
mmu-miR-544-3P FAM-GAGCTTGCTAAAAATGCAGA
FAM- GAGCTTACAATAGATGCAGA15 
 
 
SupplementaryTable 3: Summaryof top10genes which represent predictions as targets of 
miR-1a-3p via in silico analysis using 14 different algorithms. *(V) represents previously
validated targets. ‘Score’ in the last column represents number of algorithms which predict a 
corresponding gene asaputative target. 
 
N
ame

MGI 
designatio
n
M
ic
roco
sm

Ta
rget
S
can

P
ictar7

P
ictar13

M
iR
N
A
.org

M
irdb

M
irg
en

M
irn
amap

Mir
T
ar
B
ase

M
irT
ar
B
as
e_
w
(V
)*

P
it
a_
top

P
it
a_
al
l
R
ep
tar

S
tarba
se

Ta
rbas
e(V)
*
S
co
re
 
Gja1
Gap
junction
protein,
alpha 1 
               
1
0
Hspd1
Heat shock 
protein 1
(chaperonin
) 
               9
Igf1
Insulin-like 
growth 
factor 1
               8
Anxa2 Annexin A2                8
Clcn3
Chloride 
channel3
               8
Mab21l
1
Mab-21-like 
1 (C.
elegans)
               8
Trim2 
Tripartite
motif-
containing
2
               7
Hand2
Heart and
neuralcrest
derivatives 
expressed 
transcript2
               6
Fn1 
Fibronectin
1
               6
Cdk9
Cyclin-
dependent 
kinase9 
(CDC2-
related 
kinase)
               616 
 
 
References:
 
BetelD, WilsonM, GabowA, Marks DS, Sander C(2008) ThemicroRNA.org resource: targets
and expression. Nucleic Acids Res 36(Databaseissue):D149-153
 
Elefant N, Berger A, Shein H, Hofree M, Margalit H, Altuvia Y (2010) RepTar: a databaseof 
predicted cellular targets of host and viral miRNAs. Nucleic Acids Res 39(Database issue):
D188-194
 
Friedman RC, Farh KK,Burge CB, BartelDP(2009) Most mammalianmRNAs are conserved
targets of microRNAs.Genome Res19(1):92-105
 
Griffiths-Jones S, Saini HK, van Dongen S, Enright AJ (2008) miRBase: tools for microRNA
genomics.Nucleic Acids Res 36(Database issue):D154-158
 
Hsu SD, Chu CH, Tsou AP, Chen SJ, Chen HC, Hsu PW, Wong YH, Chen YH, Chen GH,
Huang HD(2008) miRNAMap2.0: genomic maps of microRNAs in metazoangenomes. Nucleic
Acids Res36(Databaseissue):D165-169
 
Hsu SD, Lin FM, WuWY, Liang C,Huang WC,Chan WL,TsaiWT, ChenGZ,Lee CJ, Chiu CM, 
ChienCH, Wu MC, Huang CY, Tsou AP, HuangHD(2011) miRTarBase: a databasecurates
experimentally validatedmicroRNA-target interactions. Nucleic Acids Res 39(Database issue):
D163-169
 
Krek A, Grun D, Poy MN, Wolf R, Rosenberg L, Epstein EJ, MacMenamin P, da Piedade I,
Gunsalus KC, Stoffel M, Rajewsky N (2005) Combinatorial microRNA target predictions. Nat
Genet37(5):495-500
 
MegrawM, SethupathyP, Corda B, HatzigeorgiouAG (2007) miRGen: a databasefor thestudy
of animalmicroRNAgenomic organization and function. Nucleic Acids Res 35(Databaseissue):
D149-155
 
Papadopoulos GL, Reczko M, Simossis VA, Sethupathy P, Hatzigeorgiou AG (2009) The
database of experimentally supported targets: a functional update of TarBase. Nucleic Acids 
Res37(Database issue):D155-158
 
Schweizerhof M, Stosser S, Kurejova M, NjooC,GangadharanV, AgarwalN, SchmelzM, Bali 
KK, MichalskiCW, Brugger S, DickensonA, Simone DA, Kuner R(2009) Hematopoietic colony-
stimulating factors mediate tumor-nerve interactions and bonecancer pain. Nat Med15(7): 802-
807
 
Wang X, ElNaqa IM(2008) Predictionof both conservedand nonconservedmicroRNAtargets
in animals. Bioinformatics 24(3):325-332
 
Yang JH, LiJH, Shao P, ZhouH, Chen YQ, QuLH(2010) starBase: a databasefor exploring 
microRNA-mRNA interaction maps from Argonaute CLIP-Seq and Degradome-Seq data.
Nucleic Acids Res 39(Databaseissue):D202-209
 
 
 
